# Supplementary material for: Exercise tolerance and quality of life in hemodynamically partially improved patients with chronic thromboembolic pulmonary hypertension treated with balloon pulmonary angioplasty
Source: PLoS One. 2021 Jul 23;16(7):e0255180. doi: 10.1371/journal.pone.0255180 (PMC8301648; doi:10.1371/journal.pone.0255180)
Supplement: S1 Data — (XLSX) [file pone.0255180.s002.xlsx]

## Sheet: dataset
Baseline information									Prior to BPA																					Entry
										Medical treatment						Hemodynamic data								Echo data		Labo data		Respiratory test data			Medical treatment						QOL data										Hemodynamic data
ID	age	sex	hight	weight	HT	DM	DLP	smoke		ERA	PDE-5	sGC	PGI2	OAC	HOT	mRA	mPA	mPCW	CI	PVR	SVR	SaO2	ScvO2	TAPSE	EF	Hb	BNP	%VC	FEV1%		ERA	PDE5	sGC	PGI2	OAC	HOT	PCS	MCS	PF	RP	BP	GH	VT	SF	RE	MH	mRA	mPA	mPCW
1	61	1	158.4	52.1	0	0	0	0		0	0	1	1	1	1	4	55	6	2.68	947	1681	83	61.4	1.5	73.4	12.6	83.9	112.3	67.5		0	0	1	0	1	1	45.0285	52.4513	36.185	55.721	44.7408	43.1204	59.4654	57.0172	56.0722	57.1896	2	29	7
2	53	0	150	42.1	0	1	0	0		0	0	1	0	1	1	3	36	5	2.35	792	1534	92.5	67.2	1.9	67.5	12.8	112.6	63.1	61.1		0	0	1	0	1	1	30.45	55.5681	43.4049	39.1055	54.5702	44.1861	56.2541	11.9244	31.0912	57.1896	0	29	7
3	80	1	162.3	47.6	1	0	0	0		0	0	0	0	1	1	3	35	5	2.74	561	1776	89.6	60.2	1.9	60.3	10	85.2	88.1	61		0	0	1	0	1	0	40.9187	46.5772	43.4049	39.1055	40.2729	44.1861	46.6202	37.6917	43.5817	38.4025	2	25	5
4	65	0	151.2	54.9	1	0	0	0		0	0	0	0	1	1	17	64	10	1.7	1548	3556	82.6	51.1	1.5	64.7	15.3	648	77.1	64		0	0	0	0	1	1	26.8051	55.8685	29.7672	32.4593	50.1023	46.8506	46.6202	24.8081	31.0912	43.7702	0	24	2
5	75	0	146.6	48	1	0	0	0		0	0	1	0	1	1	2	42	7	2.3	889	2895	86.7	62.5	1.6	73.2	12.7	245.1	102.3	57.1		0	0	1	0	1	1	38.5991	57.8232	36.185	45.7517	61.7189	52.1795	56.2541	31.2499	47.7452	57.1896	0	29	6
6	83	0	141.8	42.5	1	0	1	0		0	0	0	0	1	1	0	34	2	1.9	1041	3415	92.1	66.5	1.6	70.3	13.3	40.1	67.4	75.4		0	0	1	0	1	1	8.4278	60.4066	7.30503	15.8438	50.1023	37.7915	40.1977	50.5754	18.6007	41.0863	0	29	1
7	76	1	150.6	51	0	0	0	0		0	0	1	1	1	1	5	31	4	2.15	667	2494	80	48.4	2.1	70.8	12.5	569.3	110.5	59.5		0	0	1	0	1	1	21.1511	53.9662	18.135	29.1362	40.2729	40.4559	43.4089	31.2499	31.0912	38.4025	4	26	7
8	64	1	178.1	75.4	1	0	0	1		0	0	0	0	1	0	3	35	5	2.44	507	1641	88.3	67.8	1.91	64.1	16.3	37.6	112.3	69.2		0	0	0	0	1	0	31.0589	60.8018	36.185	39.1055	61.7189	43.1204	62.6767	37.6917	43.5817	65.2412	2	29	5
9	56	0	158	52	0	0	0	0		0	0	0	0	1	0	4	53	6	1.4	1749	2657	91.4	50.5	1.7	79.5	12.8	329.6	85.4	75.1		0	0	0	0	1	0	40.4051	60.2431	39.7949	39.1055	54.5702	52.1795	43.4089	31.2499	56.0722	59.8734	0	28	4
10	51	1	177	68.4	0	0	0	0		0	0	0	0	1	0	3	42	9	2.25	645	1800	94.5	67.4	1.7	68.7	13	112	108.1	74.1		0	0	0	0	1	0	55.0606	44.5105	47.0149	45.7517	61.7189	37.7915	24.1412	57.0172	47.7452	41.0863	0	26	4
11	65	0	161.6	53.7	1	0	0	0		0	0	1	0	1	1	2	32	9	2.66	431	11761	88.8	67.7	2	66	11.6	50.6	113.6	68.2		0	0	1	0	1	1	20.5158	58.6671	18.135	15.8438	50.1023	24.4692	27.3525	5.48256	39.4182	35.7186	0	28	9
12	74	0	141.8	46.5	0	0	0	1		1	0	1	1	1	1	1	36	6	3.55	487	1298	85	70.8	1.6	65.2	14.1	48.3	92.1	59.7		1	0	1	1	1	1	39.6824	52.5492	32.575	45.7517	50.1023	52.1795	46.6202	37.6917	43.5817	43.7702	1	29	6
13	71	1	172	75.6	1	0	1	1		0	0	0	0	1	0	7	27	7	2.1	397	2045	93.3	68	1.1	60	15.8	30.9	93.3	59.6		0	0	0	0	1	0	10.0707	60.4748	-3.52495	22.49	40.2729	35.127	46.6202	31.2499	43.5817	46.4541	7	27	7
14	79	0	153.3	65.8	1	0	0	0		0	0	0	0	1	1	2	31	6	2.63	465	1544	92	74.5	1.5	68.2	14.3	41.2	127.6	81.9		0	0	0	0	1	1	38.9953	49.166	39.7949	39.1055	41.1665	44.1861	43.4089	31.2499	43.5817	41.0863	0	25	4
15	81	0	159	57.4	0	0	1	0		0	0	0	0	1	1	13	61	15	2.53	895	1499	94.4	75.6	2.3	69	12.8	75	115.7	62.8		0	0	0	0	1	1	22.7093	55.4844	39.7949	19.1669	61.7189	33.5284	43.4089	18.3662	18.6007	41.0863	0	26	19
16	72	0	163.7	62	0	0	0	0		0	0	0	0	1	1	9	54	7	1.41	1541	3836	84.2	50.4	1.5	59	14.3	734.6	101.5	71.2		0	0	1	0	1	1	45.9285	56.0054	43.4049	49.0748	61.7189	44.1861	62.6767	57.0172	56.0722	59.8734	0	24	4
17	67	1	169.6	53.6	0	0	0	0		0	1	0	0	1	0	9	64	6	1.92	1398	1880	88.4	57.7	1.4	80.8	18	595.1	86.2	74.9		0	0	1	0	1	0	41.3258	46.1238	50.6249	35.7824	35.3582	40.4559	33.7751	18.3662	35.2547	33.0347	0	29	9
18	48	0	161	57.7	0	0	0	0		0	0	0	0	1	0	3	39	7	1.58	1000	2562	95.5	63.8	2	68.7	13.8	94.6	103.9	80.4		0	0	0	0	1	0	41.4413	48.6017	36.185	45.7517	26.8692	37.7915	40.1977	31.2499	56.0722	49.138	2	26	3
19	49	0	167.4	62.3	0	0	0	0		0	0	0	0	1	1	1	28	5	2.55	422	1596	92.5	72.5	1.7	62.9	14	14	99.4	79.8		0	0	0	0	1	0	27.0441	50.3422	28.965	22.49	50.1023	32.4626	36.9864	50.5754	31.0912	35.7186	1	28	5
20	65	0	155	54.6	0	0	0	0		1	0	1	0	1	1	2	47	3	3.48	658	1077	85.9	66.5	1.9	69.3	13.3	51.7	104.6	69.4		1	0	1	0	1	1	30.2295	57.5959	28.965	35.7824	61.7189	48.4493	56.2541	37.6917	39.4182	49.138	0	29	6
21	68	1	174.4	69.4	0	0	1	1		0	0	0	0	1	1	7	42	7	1.97	757	2292	93.2	63.6	1.9	69.5	15.6	146.7	83.1	65.6		0	0	0	0	1	0	24.0698	65.8694	25.355	25.8131	61.7189	38.8572	69.0993	57.0172	56.0722	65.2412	1	27	5
22	66	1	167.6	62	0	0	0	1		0	0	0	0	1	0	10	55	11	1.73	1162	2746	93.3	63.9	1.3	66.5	17.3	502.4	94.7	78.8		0	0	0	1	1	0	38.9867	57.0517	50.6249	35.7824	48.3152	60.1728	59.4654	44.1336	47.7452	54.5057	1	25	3
																			、
[truncated: 111 more columns]
